# Supplementary material for: Influence of Seed Disinfection Treatments on the Germination Rate and Histamine-Degrading Activity of Legume Sprouts
Source: Foods. 2024 Dec 18;13(24):4105. doi: 10.3390/foods13244105 (PMC11675340; doi:10.3390/foods13244105)
Supplement: Supplementary file 1 [file foods-13-04105-s001.zip]

Archive with 1 entries (1 files):
- foods-3343724-Supplementary_Figure S1.pdf
